# Supplementary material for: Role of PRDM1 in Tumor Immunity and Drug Response: A Pan-Cancer Analysis
Source: Front Pharmacol. 2020 Dec 15;11:593195. doi: 10.3389/fphar.2020.593195 (PMC7770985; doi:10.3389/fphar.2020.593195)
Supplement: Supplementary file 1 [file datasheet1.csv]

Table 1. Correlation of immune infiltrates with PRDM1 in selected cancers
CancerType (prognositc category)	LGG (unfavorable)		PAAD (unfavorable)		UVM (unfavorable)		THCA (favorable)		KIRC (favorable)		SKCM (favorable)
Statistics	R	P	R	P	R	P	R	P	R	P	R	P
B cells naive	0.0046	0.931	0.11	0.137	-0.230	0.163	0.015	0.766	0.13	0.003	0.14	0.003
B cells memory	-0.064	0.229	-0.17	0.026		1.000	-0.021	0.684	-0.058	0.182	0.042	0.383
Plasma cells	-	1.000	0.098	0.204	-0.140	0.388	0.035	0.494	0.066	0.129	0.31	0.000
T cells CD8	0.13	0.015	-0.026	0.738	0.500	0.002	-0.13	0.010	0.096	0.028	0.3	0.000
T cells CD4 naive	-	1.000	-	1.000	-	1.000	-	1.000	-	1.000	-	1.000
T cells CD4 memory resting	0.16	0.003	0.17	0.026	-0.180	0.288	0.081	0.107	-0.014	0.751	0.0066	0.892
T cells CD4 memory activated	-	1.000	0.32	0.000	0.510	0.001	0.0011	0.982	0.2	0.000	3.90E-01	0.000
T cells follicular helper	0.13	0.016	0.0099	0.898	0.480	0.002	-0.056	0.270	0.051	0.242	-0.028	0.563
T cells regulatory (Tregs)	-	1.000	-0.05	0.513	0.160	0.325	-0.13	0.010	-0.093	0.032	0.14	0.004
T cells gamma delta	-	1.000	-	1.000	0.230	0.161	0.23	0.000	-0.061	0.162	-0.077	0.114
NK cells resting	-0.14	0.008	-0.034	0.654	-0.150	0.374	-0.097	0.054	0.0089	0.838	-0.13	0.008
NK cells activated	0.021	0.696	-0.18	0.018	-0.210	0.210	0.033	0.517	-0.0084	0.848	0.14	0.005
Monocytes	-0.3	0.000	3.00E-02	0.694	-0.460	0.004	-0.1	0.040	-0.044	0.310	0.035	0.476
Macrophages M0	1.80E-01	0.001	-0.16	0.035	-0.260	0.120	0.044	0.389	-0.19	0.000	-0.34	0.000
Macrophages M1	0.19	0.000	0.048	0.531	0.520	0.001	-0.0048	0.924	0.14	0.001	0.13	0.008
Macrophages M2	-0.064	0.227	-0.096	0.210	-0.450	0.005	0.095	0.059	-0.086	0.049	-0.36	0.000
Dendritic cells resting	0.066	0.216	0.033	0.672	0.170	0.297	0.054	0.288	0.059	0.178	0.079	0.106
Dendritic cells activated	-	1.000	0.16	0.040	-	1.000	0.016	0.744	-0.062	0.155	-0.019	0.689
Mast cells resting	-0.021	0.692	-0.08	0.296	-0.370	0.023	0.14	0.004	0.14	0.001	-0.18	0.000
Mast cells activated	-0.033	0.533	-	1.000	-	1.000	-	1.000	-	1.000	-0.098	0.044
Eosinophils	0.13	0.012		1.000	-	1.000	-	1.000	-	1.000	-	1.000
Neutrophils	0.21	0.000	1.10E-01	0.138	-	1.000	-	1.000	-0.056	0.198	0.1	0.034
