# Supplementary material for: Role of PRDM1 in Tumor Immunity and Drug Response: A Pan-Cancer Analysis
Source: Front Pharmacol. 2020 Dec 15;11:593195. doi: 10.3389/fphar.2020.593195 (PMC7770985; doi:10.3389/fphar.2020.593195)
Supplement: Supplementary file 2 [file datasheet2.csv]

Table S1. GSEA of HALLMARK and KEGG terms on PRDM1
Term	ES	NES	NP	FDR	FWER
KEGG_B_CELL_RECEPTOR_SIGNALING_PATHWAY	-0.6604	-2.2524	0	0	0
KEGG_T_CELL_RECEPTOR_SIGNALING_PATHWAY	-0.6415	-2.2462	0	4.00E-04	0.001
KEGG_CYTOKINE_CYTOKINE_RECEPTOR_INTERACTION	-0.5905	-2.2425	0	3.00E-04	0.001
KEGG_NATURAL_KILLER_CELL_MEDIATED_CYTOTOXICITY	-0.6115	-2.2297	0	4.00E-04	0.002
KEGG_CHEMOKINE_SIGNALING_PATHWAY	-0.5774	-2.1994	0.0021	5.00E-04	0.003
KEGG_JAK_STAT_SIGNALING_PATHWAY	-0.553	-2.1197	0.0021	0.0019	0.006
KEGG_HEMATOPOIETIC_CELL_LINEAGE	-0.6481	-2.108	0.0019	0.0017	0.007
KEGG_PRIMARY_IMMUNODEFICIENCY	-0.81	-2.1031	0	0.0016	0.007
KEGG_LEUKOCYTE_TRANSENDOTHELIAL_MIGRATION	-0.571	-2.1022	0	0.0015	0.007
KEGG_NOD_LIKE_RECEPTOR_SIGNALING_PATHWAY	-0.6048	-2.058	0.002	0.0045	0.027
KEGG_CELL_ADHESION_MOLECULES_CAMS	-0.5775	-2.052	0.0041	0.0045	0.032
KEGG_FOCAL_ADHESION	-0.5562	-2.0275	0.0021	0.0068	0.044
KEGG_FC_GAMMA_R_MEDIATED_PHAGOCYTOSIS	-0.5529	-2.0042	0	0.0091	0.061
KEGG_ECM_RECEPTOR_INTERACTION	-0.6241	-1.9896	0.0083	0.0095	0.067
KEGG_TOLL_LIKE_RECEPTOR_SIGNALING_PATHWAY	-0.5397	-1.9648	0.004	0.0117	0.088
KEGG_REGULATION_OF_ACTIN_CYTOSKELETON	-0.4893	-1.9542	0	0.0122	0.094
KEGG_SMALL_CELL_LUNG_CANCER	-0.5368	-1.9532	0	0.0114	0.094
KEGG_PATHWAYS_IN_CANCER	-0.4636	-1.9313	0	0.0137	0.114
KEGG_FC_EPSILON_RI_SIGNALING_PATHWAY	-0.5081	-1.922	0	0.0144	0.123
KEGG_GLIOMA	-0.5181	-1.9176	0	0.0145	0.131
KEGG_MAPK_SIGNALING_PATHWAY	-0.4424	-1.9153	0	0.0142	0.133
KEGG_TYPE_II_DIABETES_MELLITUS	-0.5331	-1.9151	0	0.0136	0.134
KEGG_VEGF_SIGNALING_PATHWAY	-0.4773	-1.9103	0	0.014	0.147
KEGG_ARRHYTHMOGENIC_RIGHT_VENTRICULAR_CARDIOMYOPATHY_ARVC	-0.5184	-1.8693	0.0085	0.0192	0.202
KEGG_AXON_GUIDANCE	-0.4758	-1.8614	0.0022	0.0197	0.212
KEGG_NON_SMALL_CELL_LUNG_CANCER	-0.5209	-1.8565	0	0.0197	0.216
KEGG_VIRAL_MYOCARDITIS	-0.5675	-1.8316	0.0248	0.0243	0.251
KEGG_CHRONIC_MYELOID_LEUKEMIA	-0.5023	-1.8085	0.0021	0.0286	0.292
KEGG_PHOSPHATIDYLINOSITOL_SIGNALING_SYSTEM	-0.498	-1.8055	0.0062	0.0286	0.298
KEGG_ACUTE_MYELOID_LEUKEMIA	-0.5179	-1.7954	0.0085	0.0303	0.308
KEGG_PANCREATIC_CANCER	-0.4947	-1.792	0.0021	0.03	0.313
KEGG_INTESTINAL_IMMUNE_NETWORK_FOR_IGA_PRODUCTION	-0.6791	-1.7875	0.0291	0.0302	0.323
KEGG_LEISHMANIA_INFECTION	-0.5808	-1.7828	0.0267	0.0307	0.336
KEGG_COLORECTAL_CANCER	-0.4974	-1.7827	0.0063	0.0298	0.336
KEGG_INOSITOL_PHOSPHATE_METABOLISM	-0.5119	-1.7737	0.0146	0.0316	0.369
KEGG_RENAL_CELL_CARCINOMA	-0.4847	-1.7694	0.0061	0.0318	0.376
KEGG_PROSTATE_CANCER	-0.4699	-1.7515	0.0042	0.0355	0.404
KEGG_VASCULAR_SMOOTH_MUSCLE_CONTRACTION	-0.4341	-1.7439	0.012	0.0365	0.42
KEGG_COMPLEMENT_AND_COAGULATION_CASCADES	-0.5351	-1.7415	0.0154	0.0361	0.423
KEGG_DORSO_VENTRAL_AXIS_FORMATION	-0.5568	-1.7341	0.0062	0.0373	0.438
KEGG_CALCIUM_SIGNALING_PATHWAY	-0.3992	-1.7214	0.0042	0.0401	0.465
KEGG_ADHERENS_JUNCTION	-0.5064	-1.7133	0.0166	0.0414	0.478
KEGG_APOPTOSIS	-0.4619	-1.7133	0.006	0.0405	0.478
KEGG_DILATED_CARDIOMYOPATHY	-0.4581	-1.707	0.0189	0.0415	0.494
KEGG_PRION_DISEASES	-0.5151	-1.6903	0.0208	0.0459	0.53
KEGG_ALDOSTERONE_REGULATED_SODIUM_REABSORPTION	-0.4763	-1.6887	0.019	0.0454	0.532
KEGG_ANTIGEN_PROCESSING_AND_PRESENTATION	-0.5163	-1.6784	0.0391	0.0474	0.553
KEGG_TGF_BETA_SIGNALING_PATHWAY	-0.45	-1.6647	0.0219	0.0513	0.584
KEGG_AUTOIMMUNE_THYROID_DISEASE	-0.5649	-1.6603	0.064	0.0521	0.596
KEGG_ENDOMETRIAL_CANCER	-0.4853	-1.6594	0.0275	0.0514	0.596
KEGG_GRAFT_VERSUS_HOST_DISEASE	-0.6655	-1.6572	0.0701	0.0512	0.601
KEGG_ERBB_SIGNALING_PATHWAY	-0.4365	-1.6569	0.0167	0.0503	0.601
KEGG_HYPERTROPHIC_CARDIOMYOPATHY_HCM	-0.441	-1.6544	0.0166	0.0506	0.609
KEGG_GLYCOSAMINOGLYCAN_BIOSYNTHESIS_CHONDROITIN_SULFATE	-0.5636	-1.6505	0.0462	0.0509	0.617
KEGG_MELANOMA	-0.4302	-1.6483	0.0143	0.0505	0.622
KEGG_TYPE_I_DIABETES_MELLITUS	-0.604	-1.6409	0.0694	0.0517	0.639
KEGG_ENDOCYTOSIS	-0.4176	-1.6322	0.0193	0.0541	0.656
KEGG_NEUROTROPHIN_SIGNALING_PATHWAY	-0.4273	-1.6254	0.0234	0.0553	0.665
KEGG_GAP_JUNCTION	-0.4174	-1.612	0.0171	0.0587	0.685
KEGG_NEUROACTIVE_LIGAND_RECEPTOR_INTERACTION	-0.3773	-1.6059	0.0083	0.06	0.7
KEGG_CIRCADIAN_RHYTHM_MAMMAL	-0.6125	-1.5827	0.0303	0.0676	0.731
KEGG_ALLOGRAFT_REJECTION	-0.6443	-1.5729	0.1122	0.0708	0.746
KEGG_CYTOSOLIC_DNA_SENSING_PATHWAY	-0.4432	-1.5552	0.0483	0.0771	0.774
KEGG_HEDGEHOG_SIGNALING_PATHWAY	-0.4168	-1.5378	0.0428	0.0835	0.796
KEGG_WNT_SIGNALING_PATHWAY	-0.3793	-1.5116	0.0487	0.0956	0.833
KEGG_ETHER_LIPID_METABOLISM	-0.4298	-1.5015	0.0484	0.0989	0.847
KEGG_LONG_TERM_DEPRESSION	-0.3693	-1.4897	0.0274	0.1027	0.86
KEGG_GNRH_SIGNALING_PATHWAY	-0.3546	-1.4388	0.0655	0.1294	0.914
KEGG_NOTCH_SIGNALING_PATHWAY	-0.4186	-1.374	0.1379	0.1744	0.957
KEGG_MTOR_SIGNALING_PATHWAY	-0.3743	-1.3584	0.1239	0.1842	0.964
KEGG_GLYCOSAMINOGLYCAN_BIOSYNTHESIS_HEPARAN_SULFATE	-0.4188	-1.3371	0.1632	0.1983	0.973
KEGG_BLADDER_CANCER	-0.361	-1.2963	0.1511	0.2312	0.986
KEGG_SYSTEMIC_LUPUS_ERYTHEMATOSUS	-0.3965	-1.2956	0.2062	0.2286	0.986
KEGG_PATHOGENIC_ESCHERICHIA_COLI_INFECTION	-0.3847	-1.294	0.1867	0.227	0.986
KEGG_UBIQUITIN_MEDIATED_PROTEOLYSIS	-0.3629	-1.286	0.1978	0.2309	0.987
KEGG_LONG_TERM_POTENTIATION	-0.3236	-1.272	0.1639	0.2404	0.988
KEGG_ABC_TRANSPORTERS	-0.353	-1.2403	0.2106	0.2675	0.992
KEGG_ASTHMA	-0.4798	-1.2265	0.297	0.2783	0.992
KEGG_ADIPOCYTOKINE_SIGNALING_PATHWAY	-0.3279	-1.2114	0.2206	0.2902	0.992
KEGG_PROGESTERONE_MEDIATED_OOCYTE_MATURATION	-0.3288	-1.2107	0.2373	0.2873	0.992
KEGG_INSULIN_SIGNALING_PATHWAY	-0.2994	-1.2102	0.228	0.2842	0.992
KEGG_MELANOGENESIS	-0.2981	-1.205	0.1991	0.286	0.992
KEGG_TASTE_TRANSDUCTION	-0.3971	-1.199	0.2777	0.2883	0.992
KEGG_TIGHT_JUNCTION	-0.3025	-1.1906	0.2376	0.2932	0.993
KEGG_RIG_I_LIKE_RECEPTOR_SIGNALING_PATHWAY	-0.3198	-1.1649	0.2895	0.3155	0.994
KEGG_P53_SIGNALING_PATHWAY	-0.31	-1.1619	0.2647	0.3147	0.994
KEGG_BASAL_CELL_CARCINOMA	-0.3259	-1.1574	0.2749	0.316	0.995
KEGG_ALPHA_LINOLENIC_ACID_METABOLISM	-0.3719	-1.1422	0.3006	0.3278	0.995
KEGG_OLFACTORY_TRANSDUCTION	-0.3771	-1.1378	0.3365	0.3289	0.995
KEGG_EPITHELIAL_CELL_SIGNALING_IN_HELICOBACTER_PYLORI_INFECTION	-0.3084	-1.126	0.2818	0.3373	0.997
KEGG_CELL_CYCLE	-0.3388	-1.122	0.3598	0.3379	0.997
KEGG_RENIN_ANGIOTENSIN_SYSTEM	-0.3977	-1.1187	0.3016	0.3377	0.997
KEGG_THYROID_CANCER	-0.3341	-1.0611	0.3944	0.3984	0.998
KEGG_NON_HOMOLOGOUS_END_JOINING	-0.3962	-1.0254	0.4442	0.4379	0.998
KEGG_AMYOTROPHIC_LATERAL_SCLEROSIS_ALS	-0.259	-0.9871	0.4584	0.4816	0.998
KEGG_RNA_DEGRADATION	-0.2961	-0.9288	0.5487	0.5535	1
KEGG_OOCYTE_MEIOSIS	-0.2409	-0.9017	0.5565	0.5852	1
KEGG_SPHINGOLIPID_METABOLISM	-0.2608	-0.8651	0.6369	0.6342	1
KEGG_LINOLEIC_ACID_METABOLISM	-0.27	-0.8413	0.6654	0.6636	1
KEGG_VASOPRESSIN_REGULATED_WATER_REABSORPTION	-0.2352	-0.7856	0.756	0.7406	1
KEGG_GLYCOSPHINGOLIPID_BIOSYNTHESIS_GANGLIO_SERIES	-0.2826	-0.7767	0.7163	0.7465	1
KEGG_BASAL_TRANSCRIPTION_FACTORS	-0.2421	-0.7619	0.722	0.761	1
KEGG_HOMOLOGOUS_RECOMBINATION	-0.259	-0.6827	0.772	0.8633	1
KEGG_MISMATCH_REPAIR	-0.2669	-0.6826	0.7327	0.8551	1
KEGG_GLYCOSPHINGOLIPID_BIOSYNTHESIS_GLOBO_SERIES	-0.2457	-0.6779	0.8379	0.8525	1
KEGG_REGULATION_OF_AUTOPHAGY	-0.1974	-0.6282	0.9358	0.8999	1
KEGG_O_GLYCAN_BIOSYNTHESIS	-0.1462	-0.4554	0.9834	0.9865	1
KEGG_STARCH_AND_SUCROSE_METABOLISM	0.1499	0.5063	0.998	0.9726	1
KEGG_AMINOACYL_TRNA_BIOSYNTHESIS	0.2146	0.5889	0.8577	0.9372	1
KEGG_GLYCOSAMINOGLYCAN_BIOSYNTHESIS_KERATAN_SULFATE	0.2465	0.6908	0.8304	0.8419	1
KEGG_DNA_REPLICATION	0.2946	0.7	0.7253	0.8401	1
KEGG_VALINE_LEUCINE_AND_ISOLEUCINE_BIOSYNTHESIS	0.3163	0.7454	0.7305	0.788	1
KEGG_NUCLEOTIDE_EXCISION_REPAIR	0.2744	0.8054	0.6673	0.7097	1
KEGG_ASCORBATE_AND_ALDARATE_METABOLISM	0.3014	0.8173	0.683	0.7023	1
KEGG_DRUG_METABOLISM_OTHER_ENZYMES	0.237	0.8217	0.7232	0.7049	1
KEGG_PENTOSE_AND_GLUCURONATE_INTERCONVERSIONS	0.2988	0.8453	0.6639	0.6795	1
KEGG_GLYCOSAMINOGLYCAN_DEGRADATION	0.2953	0.8567	0.632	0.6727	1
KEGG_STEROID_HORMONE_BIOSYNTHESIS	0.2763	0.8584	0.6718	0.6794	1
KEGG_SPLICEOSOME	0.2907	0.8626	0.5788	0.6829	1
KEGG_MATURITY_ONSET_DIABETES_OF_THE_YOUNG	0.3084	0.8791	0.6162	0.6677	1
KEGG_CYSTEINE_AND_METHIONINE_METABOLISM	0.2697	0.8883	0.5981	0.6635	1
KEGG_N_GLYCAN_BIOSYNTHESIS	0.2833	0.8956	0.597	0.6622	1
KEGG_LYSOSOME	0.2672	0.9	0.5544	0.6656	1
KEGG_RIBOFLAVIN_METABOLISM	0.3127	0.9288	0.5329	0.6294	1
KEGG_LYSINE_DEGRADATION	0.2905	0.9295	0.5519	0.6385	1
KEGG_ONE_CARBON_POOL_BY_FOLATE	0.351	0.968	0.4941	0.5865	1
KEGG_OTHER_GLYCAN_DEGRADATION	0.3828	0.9794	0.5071	0.5783	1
KEGG_PROTEIN_EXPORT	0.364	0.984	0.4703	0.5804	1
KEGG_GLYCOSPHINGOLIPID_BIOSYNTHESIS_LACTO_AND_NEOLACTO_SERIES	0.3084	0.9955	0.4727	0.5733	1
KEGG_NITROGEN_METABOLISM	0.3145	1.0206	0.4119	0.5441	1
KEGG_SNARE_INTERACTIONS_IN_VESICULAR_TRANSPORT	0.3149	1.0469	0.404	0.5136	1
KEGG_TAURINE_AND_HYPOTAURINE_METABOLISM	0.4143	1.0482	0.4019	0.5212	1
KEGG_VIBRIO_CHOLERAE_INFECTION	0.2953	1.05	0.3852	0.5283	1
KEGG_RETINOL_METABOLISM	0.3185	1.0579	0.3559	0.5266	1
KEGG_GLYOXYLATE_AND_DICARBOXYLATE_METABOLISM	0.398	1.0617	0.4128	0.5313	1
KEGG_GLYCEROLIPID_METABOLISM	0.2893	1.0752	0.356	0.5194	1
KEGG_GALACTOSE_METABOLISM	0.3613	1.1182	0.323	0.4633	0.998
KEGG_GLYCEROPHOSPHOLIPID_METABOLISM	0.2864	1.142	0.2461	0.4372	0.998
KEGG_PANTOTHENATE_AND_COA_BIOSYNTHESIS	0.3919	1.1795	0.2636	0.3932	0.997
KEGG_FOLATE_BIOSYNTHESIS	0.4747	1.2028	0.2667	0.3706	0.995
KEGG_TRYPTOPHAN_METABOLISM	0.3505	1.2108	0.1964	0.3675	0.995
KEGG_PHENYLALANINE_METABOLISM	0.4233	1.2145	0.2434	0.3705	0.995
KEGG_PPAR_SIGNALING_PATHWAY	0.3297	1.2429	0.1577	0.341	0.994
KEGG_ALANINE_ASPARTATE_AND_GLUTAMATE_METABOLISM	0.3689	1.2502	0.1885	0.3402	0.994
KEGG_FRUCTOSE_AND_MANNOSE_METABOLISM	0.3873	1.2699	0.1757	0.3224	0.992
KEGG_PROTEASOME	0.5321	1.3206	0.253	0.2701	0.985
KEGG_CITRATE_CYCLE_TCA_CYCLE	0.4846	1.3213	0.2185	0.276	0.984
KEGG_PURINE_METABOLISM	0.3254	1.3238	0.1396	0.2801	0.983
KEGG_PROXIMAL_TUBULE_BICARBONATE_RECLAMATION	0.4204	1.3567	0.1197	0.2506	0.968
KEGG_BASE_EXCISION_REPAIR	0.4996	1.3617	0.1657	0.251	0.965
KEGG_ARACHIDONIC_ACID_METABOLISM	0.376	1.3951	0.0732	0.2228	0.945
KEGG_NICOTINATE_AND_NICOTINAMIDE_METABOLISM	0.4227	1.3951	0.0717	0.2292	0.945
KEGG_DRUG_METABOLISM_CYTOCHROME_P450	0.4209	1.4025	0.0926	0.2276	0.939
KEGG_PENTOSE_PHOSPHATE_PATHWAY	0.4728	1.4152	0.1141	0.2204	0.926
KEGG_BIOSYNTHESIS_OF_UNSATURATED_FATTY_ACIDS	0.4861	1.4268	0.1012	0.2149	0.918
KEGG_PORPHYRIN_AND_CHLOROPHYLL_METABOLISM	0.4592	1.4697	0.0692	0.1793	0.88
KEGG_BETA_ALANINE_METABOLISM	0.4732	1.4798	0.0583	0.1757	0.866
KEGG_PYRIMIDINE_METABOLISM	0.4329	1.5123	0.0843	0.1516	0.835
KEGG_PRIMARY_BILE_ACID_BIOSYNTHESIS	0.5148	1.5127	0.0499	0.1566	0.835
KEGG_SULFUR_METABOLISM	0.5733	1.5176	0.0663	0.1578	0.829
KEGG_AMINO_SUGAR_AND_NUCLEOTIDE_SUGAR_METABOLISM	0.4631	1.53	0.0503	0.1533	0.809
KEGG_GLYCOSYLPHOSPHATIDYLINOSITOL_GPI_ANCHOR_BIOSYNTHESIS	0.5379	1.5646	0.0447	0.1286	0.747
KEGG_GLYCOLYSIS_GLUCONEOGENESIS	0.4533	1.5768	0.0337	0.1249	0.723
KEGG_METABOLISM_OF_XENOBIOTICS_BY_CYTOCHROME_P450	0.5005	1.6624	0.0143	0.0748	0.583
KEGG_GLYCINE_SERINE_AND_THREONINE_METABOLISM	0.5406	1.6709	0.0265	0.0737	0.572
KEGG_RNA_POLYMERASE	0.5775	1.6813	0.0317	0.0722	0.55
KEGG_TERPENOID_BACKBONE_BIOSYNTHESIS	0.6993	1.6903	0.0242	0.071	0.532
KEGG_SELENOAMINO_ACID_METABOLISM	0.5434	1.7013	0.0179	0.0683	0.511
KEGG_PROPANOATE_METABOLISM	0.5805	1.7261	0.0297	0.0596	0.457
KEGG_CARDIAC_MUSCLE_CONTRACTION	0.4814	1.7312	0.0103	0.0604	0.441
KEGG_TYROSINE_METABOLISM	0.4917	1.7531	0.008	0.0541	0.396
KEGG_PYRUVATE_METABOLISM	0.5338	1.7672	0.0226	0.0509	0.373
KEGG_LIMONENE_AND_PINENE_DEGRADATION	0.7472	1.7787	0.0061	0.0486	0.351
KEGG_ARGININE_AND_PROLINE_METABOLISM	0.503	1.7993	0.0021	0.0431	0.316
KEGG_HISTIDINE_METABOLISM	0.535	1.8042	0.0021	0.0446	0.307
KEGG_STEROID_BIOSYNTHESIS	0.7111	1.811	0.0102	0.0456	0.294
KEGG_RIBOSOME	0.8587	1.8846	0.0117	0.0252	0.18
KEGG_FATTY_ACID_METABOLISM	0.6183	2.0122	0	0.0066	0.049
KEGG_VALINE_LEUCINE_AND_ISOLEUCINE_DEGRADATION	0.6683	2.0196	0.0041	0.0068	0.046
KEGG_ALZHEIMERS_DISEASE	0.5727	2.0302	0	0.0062	0.039
KEGG_GLUTATHIONE_METABOLISM	0.6444	2.0621	0.002	0.0042	0.022
KEGG_BUTANOATE_METABOLISM	0.6605	2.0779	0	0.0041	0.017
KEGG_PEROXISOME	0.5915	2.1204	0	0.0019	0.007
KEGG_HUNTINGTONS_DISEASE	0.62	2.1264	0	0.0024	0.007
KEGG_PARKINSONS_DISEASE	0.7298	2.1503	0	0.002	0.004
KEGG_OXIDATIVE_PHOSPHORYLATION	0.7767	2.241	0	6.00E-04	0.001
HALLMARK_KRAS_SIGNALING_UP	-0.5743	-2.3198	0	0	0
HALLMARK_IL2_STAT5_SIGNALING	-0.5234	-2.1453	0	0.0016	0.003
HALLMARK_ALLOGRAFT_REJECTION	-0.6877	-2.142	0	0.0011	0.003
HALLMARK_INFLAMMATORY_RESPONSE	-0.6005	-2.1094	0.0019	0.0024	0.009
HALLMARK_EPITHELIAL_MESENCHYMAL_TRANSITION	-0.6729	-2.1038	0.0059	0.0019	0.009
HALLMARK_COMPLEMENT	-0.5395	-2.0451	0	0.0039	0.017
HALLMARK_TNFA_SIGNALING_VIA_NFKB	-0.582	-1.9812	0.0077	0.0082	0.037
HALLMARK_UV_RESPONSE_DN	-0.5346	-1.9796	0	0.0072	0.037
HALLMARK_IL6_JAK_STAT3_SIGNALING	-0.6165	-1.9776	0.0058	0.0064	0.038
HALLMARK_ANGIOGENESIS	-0.6201	-1.9636	0	0.0068	0.043
HALLMARK_TGF_BETA_SIGNALING	-0.5849	-1.9361	0.0059	0.0077	0.058
HALLMARK_INTERFERON_GAMMA_RESPONSE	-0.6264	-1.8867	0.0161	0.0117	0.086
HALLMARK_APICAL_SURFACE	-0.531	-1.8665	0	0.0123	0.094
HALLMARK_MITOTIC_SPINDLE	-0.545	-1.8388	0.0122	0.0155	0.121
HALLMARK_HEDGEHOG_SIGNALING	-0.4832	-1.6049	0.0269	0.0717	0.365
HALLMARK_COAGULATION	-0.4378	-1.6048	0.0336	0.0672	0.365
HALLMARK_APOPTOSIS	-0.3962	-1.5532	0.0653	0.0844	0.43
HALLMARK_APICAL_JUNCTION	-0.4092	-1.5515	0.049	0.0806	0.432
HALLMARK_HYPOXIA	-0.3824	-1.5128	0.0703	0.0916	0.475
HALLMARK_PI3K_AKT_MTOR_SIGNALING	-0.3989	-1.4895	0.0703	0.0979	0.502
HALLMARK_MYOGENESIS	-0.3446	-1.386	0.1084	0.1543	0.632
HALLMARK_INTERFERON_ALPHA_RESPONSE	-0.5062	-1.3805	0.1948	0.1513	0.644
HALLMARK_WNT_BETA_CATENIN_SIGNALING	-0.4185	-1.3394	0.1503	0.1717	0.681
HALLMARK_ANDROGEN_RESPONSE	-0.3551	-1.3305	0.1468	0.1717	0.7
HALLMARK_G2M_CHECKPOINT	-0.4565	-1.2992	0.2709	0.1859	0.72
HALLMARK_KRAS_SIGNALING_DN	-0.2057	-0.9087	0.6337	0.6189	0.957
HALLMARK_ESTROGEN_RESPONSE_EARLY	-0.2147	-0.8994	0.6076	0.6106	0.959
HALLMARK_SPERMATOGENESIS	-0.2303	-0.8945	0.6037	0.5957	0.959
HALLMARK_HEME_METABOLISM	-0.2033	-0.8612	0.6317	0.6227	0.967
HALLMARK_PROTEIN_SECRETION	-0.2613	-0.8563	0.5842	0.6088	0.967
HALLMARK_NOTCH_SIGNALING	-0.2566	-0.8512	0.6298	0.5941	0.967
HALLMARK_PANCREAS_BETA_CELLS	-0.256	-0.798	0.7103	0.6559	0.977
HALLMARK_E2F_TARGETS	-0.26	-0.6958	0.7056	0.7787	0.987
HALLMARK_MTORC1_SIGNALING	0.2043	0.6731	0.7576	0.8126	0.994
HALLMARK_UNFOLDED_PROTEIN_RESPONSE	0.207	0.6736	0.81	0.8622	0.994
HALLMARK_P53_PATHWAY	0.2329	0.9328	0.51	0.5112	0.956
HALLMARK_UV_RESPONSE_UP	0.254	1.0104	0.4178	0.4448	0.934
HALLMARK_ESTROGEN_RESPONSE_LATE	0.2402	1.0517	0.3585	0.4238	0.916
HALLMARK_MYC_TARGETS_V1	0.3966	1.1007	0.3988	0.3963	0.879
HALLMARK_MYC_TARGETS_V2	0.4631	1.1985	0.3287	0.3162	0.809
HALLMARK_GLYCOLYSIS	0.3647	1.3593	0.1343	0.1931	0.648
HALLMARK_XENOBIOTIC_METABOLISM	0.3512	1.4156	0.0731	0.171	0.594
HALLMARK_BILE_ACID_METABOLISM	0.3759	1.5117	0.0531	0.126	0.491
HALLMARK_REACTIVE_OXYGEN_SPECIES_PATHWAY	0.4937	1.5348	0.0758	0.1266	0.451
HALLMARK_CHOLESTEROL_HOMEOSTASIS	0.4462	1.5546	0.0562	0.1317	0.423
HALLMARK_DNA_REPAIR	0.5029	1.6449	0.0506	0.0922	0.302
HALLMARK_PEROXISOME	0.4386	1.6506	0.0296	0.1123	0.297
HALLMARK_ADIPOGENESIS	0.4653	1.7986	0.0217	0.0553	0.15
HALLMARK_FATTY_ACID_METABOLISM	0.5356	1.978	0.0082	0.019	0.043
HALLMARK_OXIDATIVE_PHOSPHORYLATION	0.7335	2.1607	0	0.0054	0.005
