# Supplementary material for: Role of PRDM1 in Tumor Immunity and Drug Response: A Pan-Cancer Analysis
Source: Front Pharmacol. 2020 Dec 15;11:593195. doi: 10.3389/fphar.2020.593195 (PMC7770985; doi:10.3389/fphar.2020.593195)
Supplement: Supplementary file 3 [file datasheet3.csv]

Table S2. GSEA of top 5 GO and KEGG terms for selected cancers
Unfavorable cancers									Favorable cancers
LGG			PAAD			UVM			KIRC			SKCM			THCA
GO terms	NES	p-value	GO terms	NES	p-value	GO terms	NES	p-value	GO terms	NES	p-value	GO terms	NES	p-value	GO terms	NES	p-value
GO_OLFACTORY_RECEPTOR_ACTIVITY	1.286983654	0.01010101	GO_COMPLEMENT_ACTIVATION	1.829085069	0.016129032	GO_IMMUNE_RESPONSE_REGULATING_CELL_SURFACE_RECEPTOR_SIGNALING_PATHWAY	1.510149278	0.00990099	GO_OLFACTORY_RECEPTOR_ACTIVITY	1.286983654	0.01010101	GO_CELL_CELL_JUNCTION	1.282502089	0.00990099	GO_SENSORY_PERCEPTION_OF_SMELL	-1.362900024	0.010309278
GO_PRODUCTION_OF_MOLECULAR_MEDIATOR_OF_IMMUNE_RESPONSE	1.274750866	0.01010101	GO_REGULATION_OF_ADAPTIVE_IMMUNE_RESPONSE	1.471526354	0.016129032	GO_LEUKOCYTE_MIGRATION	1.37072262	0.00990099	GO_PRODUCTION_OF_MOLECULAR_MEDIATOR_OF_IMMUNE_RESPONSE	1.274750866	0.01010101	GO_COLLAGEN_CONTAINING_EXTRACELLULAR_MATRIX	1.256776301	0.00990099	GO_OLFACTORY_RECEPTOR_ACTIVITY	-1.36472325	0.010638298
GO_IMMUNOGLOBULIN_PRODUCTION	1.542256611	0.010204082	GO_FC_EPSILON_RECEPTOR_SIGNALING_PATHWAY	1.777233887	0.016393443	GO_REGULATION_OF_IMMUNE_EFFECTOR_PROCESS	1.407707538	0.00990099	GO_IMMUNOGLOBULIN_PRODUCTION	1.542256611	0.010204082	GO_DIVALENT_INORGANIC_CATION_TRANSPORT	1.341096997	0.00990099	GO_ODORANT_BINDING	-1.439890477	0.013513514
GO_ANTIGEN_BINDING	1.514214197	0.010309278	GO_NEGATIVE_REGULATION_OF_CELL_ACTIVATION	1.468821281	0.016393443	GO_REGULATION_OF_LYMPHOCYTE_ACTIVATION	1.496440057	0.00990099	GO_ANTIGEN_BINDING	1.514214197	0.010309278	GO_EPIDERMIS_DEVELOPMENT	1.606174648	0.00990099	GO_NEGATIVE_REGULATION_OF_NEURAL_PRECURSOR_CELL_PROLIFERATION	-1.544248665	0.015873016
GO_IMMUNOGLOBULIN_COMPLEX	1.697149265	0.010416667	GO_REGULATION_OF_LYMPHOCYTE_DIFFERENTIATION	1.471510877	0.016393443	GO_REGULATION_OF_MEMBRANE_POTENTIAL	1.262683865	0.00990099	GO_IMMUNOGLOBULIN_COMPLEX	1.697149265	0.010416667	GO_IMMUNE_RESPONSE_REGULATING_CELL_SURFACE_RECEPTOR_SIGNALING_PATHWAY	1.910912105	0.00990099	GO_U2_SNRNP	-1.642334944	0.015873016
KEGG terms	NES	p-value	KEGG terms	NES	p-value	KEGG terms	NES	p-value	KEGG terms	NES	p-value	KEGG terms	NES	p-value	KEGG terms	NES	p-value
KEGG_HEMATOPOIETIC_CELL_LINEAGE	1.690318819	0.014492754	KEGG_TOLL_LIKE_RECEPTOR_SIGNALING_PATHWAY	1.565585748	0.017241379	KEGG_CYTOKINE_CYTOKINE_RECEPTOR_INTERACTION	1.414528831	0.01	KEGG_OLFACTORY_TRANSDUCTION	1.28804159	0.01	KEGG_CYTOKINE_CYTOKINE_RECEPTOR_INTERACTION	1.750947509	0.010204082	KEGG_OLFACTORY_TRANSDUCTION	-1.359651234	0.010869565
KEGG_CHEMOKINE_SIGNALING_PATHWAY	1.649432192	0.014925373	KEGG_HEMATOPOIETIC_CELL_LINEAGE	1.476864527	0.018181818	KEGG_NEUROACTIVE_LIGAND_RECEPTOR_INTERACTION	1.378232951	0.01	KEGG_MATURITY_ONSET_DIABETES_OF_THE_YOUNG	-1.5324483	0.04545455	KEGG_NEUROACTIVE_LIGAND_RECEPTOR_INTERACTION	1.484517133	0.010204082	KEGG_FOLATE_BIOSYNTHESIS	-1.593885391	0.01754386
KEGG_JAK_STAT_SIGNALING_PATHWAY	1.543448447	0.015151515	KEGG_JAK_STAT_SIGNALING_PATHWAY	1.550758152	0.018518519	KEGG_REGULATION_OF_AUTOPHAGY	1.49068512	0.012195122				KEGG_CHEMOKINE_SIGNALING_PATHWAY	1.616699657	0.010309278	KEGG_ANTIGEN_PROCESSING_AND_PRESENTATION	1.481060267	0.034482759
KEGG_CYTOKINE_CYTOKINE_RECEPTOR_INTERACTION	1.822515414	0.015625	KEGG_OLFACTORY_TRANSDUCTION	-1.421406187	0.018867925	KEGG_JAK_STAT_SIGNALING_PATHWAY	1.355879211	0.021052632				KEGG_JAK_STAT_SIGNALING_PATHWAY	1.533903086	0.010752688	KEGG_LEISHMANIA_INFECTION	1.529937024	0.034482759
KEGG_ALLOGRAFT_REJECTION	1.646075784	0.029850746	KEGG_CELL_ADHESION_MOLECULES_CAMS	1.52444982	0.019607843	KEGG_AUTOIMMUNE_THYROID_DISEASE	1.42348383	0.022222222				KEGG_CELL_ADHESION_MOLECULES_CAMS	1.5578389	0.010869565	KEGG_HEMATOPOIETIC_CELL_LINEAGE	1.526510529	0.035714286
